# Supplementary material for: Hepatic metabolite responses to 4-day complete fasting and subsequent refeeding in rats
Source: PeerJ. 2022 Sep 20;10:e14009. doi: 10.7717/peerj.14009 (PMC9504452; doi:10.7717/peerj.14009)
Supplement: Supplemental Information 1 [file peerj-10-14009-s001.zip]

Archive with 222 entries (222 files):
- Raw data/Figure 1.png
- Raw data/Figure 2.png
- Raw data/Figure 2A.png
- Raw data/Figure 2B.png
- Raw data/Figure 2C.png
- Raw data/Figure 2D.png
- Raw data/Figure 3.png
- Raw data/Figure 3A.png
- Raw data/Figure 3B.png
- Raw data/Figure 3C.png
- Raw data/Figure 3D.png
- Raw data/Figure 3E.png
- Raw data/Figure 3F.png
- Raw data/Figure 4.png
- Raw data/Figure 4A.png
- Raw data/Figure 4B.png
- Raw data/Figure 4C.png
- Raw data/Figure 4D.png
- Raw data/Figure 5.png
- Raw data/Figure 5A.png
- Raw data/Figure 5B PEPCK-1.png
- Raw data/Figure 5B PEPCK-2.png
- Raw data/Figure 5B PEPCK-3.png
- Raw data/Figure 5B PEPCK-4.png
- Raw data/Figure 5B a┬-actin-1.png
- Raw data/Figure 5B a┬-actin-2.png
- Raw data/Figure 5B a┬-actin-3.png
- Raw data/Figure 5B a┬-actin-4.png
- Raw data/Figure 5B.png
- Raw data/Figure 5C PEPCK-1.png
- Raw data/Figure 5C PEPCK-2.png
- Raw data/Figure 5C PEPCK-3.png
- Raw data/Figure 5C PEPCK-4.png
- Raw data/Figure 5C a┬-actin-1.png
- Raw data/Figure 5C a┬actin-2.png
- Raw data/Figure 5C a┬-actin-3.png
- Raw data/Figure 5C a┬-actin-4.png
- Raw data/Figure 5C.png
- Raw data/Figure 5D.png
- Raw data/Figure 6.png
- Raw data/Figure 6A.png
- Raw data/Figure 6B.png
- Raw data/Figure 6C.png
- Raw data/Figure 6D HMGCS2-1.png
- Raw data/Figure 6D HMGCS2-2.png
- Raw data/Figure 6D HMGCS2-3.png
- Raw data/Figure 6D HMGCS2-4.png
- Raw data/Figure 6D a┬-actin-1.png
- Raw data/Figure 6D a┬-actin-2.png
- Raw data/Figure 6D a┬-actin-3.png
- Raw data/Figure 6D a┬-actin-4.png
- Raw data/Figure 6D.png
- Raw data/Figure 6E HMGCS2-1.png
- Raw data/Figure 6E HMGCS2-2.png
- Raw data/Figure 6E HMGCS2-3.png
- Raw data/Figure 6E HMGCS2-4.png
- Raw data/Figure 6E a┬-actin-1.png
- Raw data/Figure 6E a┬-actin-2.png
- Raw data/Figure 6E a┬-actin-3.png
- Raw data/Figure 6E a┬-actin-4.png
- Raw data/Figure 6E.png
- Raw data/Figure 7 I p-AMPK-1.png
- Raw data/Figure 7 I p-AMPK-2.png
- Raw data/Figure 7 I p-AMPK-3.png
- Raw data/Figure 7 I p-AMPK-4.png
- Raw data/Figure 7.png
- Raw data/Figure 7A a┬-actin-1.png
- Raw data/Figure 7A a┬-actin-2.png
- Raw data/Figure 7A a┬-actin-3.png
- Raw data/Figure 7A a┬-actin-4.png
- Raw data/Figure 7B AMPK-1.png
- Raw data/Figure 7B AMPK-2.png
- Raw data/Figure 7B AMPK-3.png
- Raw data/Figure 7B AMPK-4.png
- Raw data/Figure 7B.png
- Raw data/Figure 7C.png
- Raw data/Figure 7D mTOR-1.png
- Raw data/Figure 7D mTOR-2.png
- Raw data/Figure 7D mTOR-3.png
- Raw data/Figure 7D mTOR-4.png
- Raw data/Figure 7D.png
- Raw data/Figure 7E p-mTOR-1.png
- Raw data/Figure 7E p-mTOR-2.png
- Raw data/Figure 7E p-mTOR-3.png
- Raw data/Figure 7E p-mTOR-4.png
- Raw data/Figure 7E.png
- Raw data/Figure 7F SIRT1-1.png
- Raw data/Figure 7F SIRT1-2.png
- Raw data/Figure 7F SIRT1-3.png
- Raw data/Figure 7F SIRT1-4.png
- Raw data/Figure 7F.png
- Raw data/Figure 7G a┬-actin-1.png
- Raw data/Figure 7G a┬-actin-2-.png
- Raw data/Figure 7G a┬-actin-3.png
- Raw data/Figure 7G a┬-actin-4.png
- Raw data/Figure 7H AMPK-1.png
- Raw data/Figure 7H AMPK-2.png
- Raw data/Figure 7H AMPK-3.png
- Raw data/Figure 7H AMPK-4.png
- Raw data/Figure 7H.png
- Raw data/Figure 7I.png
- Raw data/Figure 7J mTOR-1.png
- Raw data/Figure 7J mTOR-2.png
- Raw data/Figure 7J mTOR-3.png
- Raw data/Figure 7J mTOR-4.png
- Raw data/Figure 7J.png
- Raw data/Figure 7K p-mTOR-1.png
- Raw data/Figure 7K p-mTOR-2.png
- Raw data/Figure 7K p-mTOR-3.png
- Raw data/Figure 7K p-mTOR-4.png
- Raw data/Figure 7K.png
- Raw data/Figure 7L SIRT1-1.png
- Raw data/Figure 7L SIRT1-2.png
- Raw data/Figure 7L SIRT1-3.png
- Raw data/Figure 7L SIRT1-4.png
- Raw data/Figure 7L.png
- Raw data/Figure1.csv
- Raw data/Figure1.pzfx
- Raw data/Figure1.xlsx
- Raw data/Figure2A.csv
- Raw data/Figure2A.pzfx
- Raw data/Figure2A.xlsx
- Raw data/Figure2B.csv
- Raw data/Figure2B.pzfx
- Raw data/Figure2B.xlsx
- Raw data/Figure2C.csv
- Raw data/Figure2C.pzfx
- Raw data/Figure2C.xlsx
- Raw data/Figure2D.csv
- Raw data/Figure2D.pzfx
- Raw data/Figure2D.xlsx
- Raw data/Figure3A.csv
- Raw data/Figure3A.pzfx
- Raw data/Figure3A.xlsx
- Raw data/Figure3B.csv
- Raw data/Figure3B.pzfx
- Raw data/Figure3B.xlsx
- Raw data/Figure3C.csv
- Raw data/Figure3C.pzfx
- Raw data/Figure3C.xlsx
- Raw data/Figure3D.csv
- Raw data/Figure3D.pzfx
- Raw data/Figure3D.xlsx
- Raw data/Figure3E.csv
- Raw data/Figure3E.pzfx
- Raw data/Figure3E.xlsx
- Raw data/Figure3F.csv
- Raw data/Figure3F.pzfx
- Raw data/Figure3F.xlsx
- Raw data/Figure4A.csv
- Raw data/Figure4A.pzfx
- Raw data/Figure4A.xlsx
- Raw data/Figure4B.csv
- Raw data/Figure4B.pzfx
- Raw data/Figure4B.xlsx
- Raw data/Figure4C.csv
- Raw data/Figure4C.pzfx
- Raw data/Figure4C.xlsx
- Raw data/Figure4D.csv
- Raw data/Figure4D.pzfx
- Raw data/Figure4D.xlsx
- Raw data/Figure5A.csv
- Raw data/Figure5A.pzfx
- Raw data/Figure5A.xlsx
- Raw data/Figure5B.csv
- Raw data/Figure5B.pzfx
- Raw data/Figure5B.xlsx
- Raw data/Figure5C.csv
- Raw data/Figure5C.pzfx
- Raw data/Figure5C.xlsx
- Raw data/Figure5D.csv
- Raw data/Figure5D.pzfx
- Raw data/Figure5D.xlsx
- Raw data/Figure6A.csv
- Raw data/Figure6A.pzfx
- Raw data/Figure6A.xlsx
- Raw data/Figure6B.csv
- Raw data/Figure6B.pzfx
- Raw data/Figure6B.xlsx
- Raw data/Figure6C.csv
- Raw data/Figure6C.pzfx
- Raw data/Figure6C.xlsx
- Raw data/Figure6D.csv
- Raw data/Figure6D.pzfx
- Raw data/Figure6D.xlsx
- Raw data/Figure6E.csv
- Raw data/Figure6E.pzfx
- Raw data/Figure6E.xlsx
- Raw data/Figure7B.csv
- Raw data/Figure7B.pzfx
- Raw data/Figure7B.xlsx
- Raw data/Figure7C p-AMPK-1.png
- Raw data/Figure7C p-AMPK-2.png
- Raw data/Figure7C p-AMPK-3.png
- Raw data/Figure7C p-AMPK-4.png
- Raw data/Figure7C.csv
- Raw data/Figure7C.pzfx
- Raw data/Figure7C.xlsx
- Raw data/Figure7D.csv
- Raw data/Figure7D.pzfx
- Raw data/Figure7D.xlsx
- Raw data/Figure7E.csv
- Raw data/Figure7E.pzfx
- Raw data/Figure7E.xlsx
- Raw data/Figure7F.csv
- Raw data/Figure7F.pzfx
- Raw data/Figure7F.xlsx
- Raw data/Figure7H.csv
- Raw data/Figure7H.pzfx
- Raw data/Figure7H.xlsx
- Raw data/Figure7I.csv
- Raw data/Figure7I.pzfx
- Raw data/Figure7I.xlsx
- Raw data/Figure7J.csv
- Raw data/Figure7J.pzfx
- Raw data/Figure7J.xlsx
- Raw data/Figure7K.csv
- Raw data/Figure7K.pzfx
- Raw data/Figure7K.xlsx
- Raw data/Figure7L.csv
- Raw data/Figure7L.pzfx
- Raw data/Figure7L.xlsx
