# Supplementary material for: Hepatic metabolite responses to 4-day complete fasting and subsequent refeeding in rats
Source: PeerJ. 2022 Sep 20;10:e14009. doi: 10.7717/peerj.14009 (PMC9504452; doi:10.7717/peerj.14009)
Supplement: Supplemental Information 1 [file peerj-10-14009-s001.zip › Raw data/Figure1.csv]

	Experiment group								Control group
F0h	260	256	267	257	260	263			262	251	264	255	260	267
F4h	239	249	241	246	248	231			261	260	273	255	260	264
F8h	240	255	252	244	240	239			266	270	272	256	262	270
F12h	239	253	234	233	239	236			269	270	275	262	260	273
F24h	217	220	225	222	217	228			270	275	277	262	265	279
F48h	217	216	215	204	205	202			282	285	283	270	272	283
F72h	192	204	190	184	199	198			290	293	293	276	275	283
F96h	191	187	188	182	178	189			301	298	299	282	279	290
R1d	240	234	233	234	234	235			310	308	307	290	281	296
R3d	213	251	260	254	262	247			322	318	319	303	295	307
R6d	310	311	319	319	300	305			338	329	331	324	321	326
