# Supplementary material for: Hepatic metabolite responses to 4-day complete fasting and subsequent refeeding in rats
Source: PeerJ. 2022 Sep 20;10:e14009. doi: 10.7717/peerj.14009 (PMC9504452; doi:10.7717/peerj.14009)
Supplement: Supplemental Information 1 [file peerj-10-14009-s001.zip › Raw data/Figure2A.csv]

Serum glucose
F0h	F4h	F8h	F12h	F24h	F48h	F72h	F96h	R1d	R3d	R6d
119.67033	135.494505	91.978022	110.769231	80.703296	78.824175	70.21978	82.804578	144.223713	122.212894	122.432687
135.494505	133.120879	122.637363	74.373626	84.065934	90.296703	119.6703	99.004372	118.142857	128.644582	133.242785
137.472527	130.549451	125.604396	96.923076	80.703296	77.142857	91.58242	75.634187	142.537164	132.731645	117.024671
117.692308	105.824176	111.164835	115.714286	84.065934	108.296703	96.527407	88.265784	147.627593	127.521134	131.44398
135.494505	122.241758	127.582418	135.494505	71.10989	99.395604	86.043906	100.853421	145.844871	127.528742	127.833689
118.681319	90.989011	105.428571	74.175824	77.360439	91.978021	67.252175	89.284367	136.834672	131.224652	124.232654
127.4175823	119.7032967	114.0659342	101.241758	79.6681315	90.9890105	88.54933133	89.30778483	139.2018117	128.3106082	126.0350777
8.779696733	16.17929138	12.65040916	22.1607378	4.460818441	10.88870711	17.49848796	8.73375452	10.00459077	3.330802178	5.505386
