# Supplementary material for: Hepatic metabolite responses to 4-day complete fasting and subsequent refeeding in rats
Source: PeerJ. 2022 Sep 20;10:e14009. doi: 10.7717/peerj.14009 (PMC9504452; doi:10.7717/peerj.14009)
Supplement: Supplemental Information 1 [file peerj-10-14009-s001.zip › Raw data/Figure2A.xlsx]

## Sheet: Sheet1
Serum glucose
F0h	F4h	F8h	F12h	F24h	F48h	F72h	F96h	R1d	R3d	R6d
119.67	135.495	91.978	110.769	80.7033	78.8242	70.2198	82.8046	144.224	122.213	122.433
135.495	133.121	122.637	74.3736	84.0659	90.2967	119.67	99.0044	118.143	128.645	133.243
137.473	130.549	125.604	96.9231	80.7033	77.1429	91.5824	75.6342	142.537	132.732	117.025
117.692	105.824	111.165	115.714	84.0659	108.297	96.5274	88.2658	147.628	127.521	131.444
135.495	122.242	127.582	135.495	71.1099	99.3956	86.0439	100.853	145.845	127.529	127.834
118.681	90.989	105.429	74.1758	77.3604	91.978	67.2522	89.2844	136.835	131.225	124.233
127.418	119.703	114.066	101.242	79.6681	90.989	88.5493	89.3078	139.202	128.311	126.035
8.7797	16.1793	12.6504	22.1607	4.46082	10.8887	17.4985	8.73375	10.0046	3.3308	5.50539
