# Supplementary material for: Hepatic metabolite responses to 4-day complete fasting and subsequent refeeding in rats
Source: PeerJ. 2022 Sep 20;10:e14009. doi: 10.7717/peerj.14009 (PMC9504452; doi:10.7717/peerj.14009)
Supplement: Supplemental Information 1 [file peerj-10-14009-s001.zip › Raw data/Figure2B.csv]

TG
F0h	F4h	F8h	F12h	F24h	F48h	F72h	F96h	R1d	R3d	R6d
91	252	157	63	97	64	17	22	130	91	51
141	267	149	81	77	81	79	16	88	77	72
114	272	202	54	77	79	39	19	141	72	83
136	264	198	63	74	47	72	11	127	67	58
199	272	262	62	58	43	55	12	59	65	95
136	144	142	56	79	63	70	16	109	75	72
136.1666667	245.1666667	185	63.16666667	77	62.83333333	55.33333333	16	109	74.5	71.83333333
32.92120222	45.73990478	41.46484455	8.706638591	11.35781669	14.3575377	21.56128217	3.785938897	28.07727432	8.480369489	14.64487017
