# Supplementary material for: Hepatic metabolite responses to 4-day complete fasting and subsequent refeeding in rats
Source: PeerJ. 2022 Sep 20;10:e14009. doi: 10.7717/peerj.14009 (PMC9504452; doi:10.7717/peerj.14009)
Supplement: Supplemental Information 1 [file peerj-10-14009-s001.zip › Raw data/Figure3B.csv]

Serum Glucagon
F0h	F4h	F8h	F12h	F24h	F48h	F72h	F96h	R1d	R3d	R6d
33.07	35.90	40.34	41.31	39.35	36.05	33.50	37.77	33.10	38.14	28.73
35.12	28.72	44.42	35.57	46.59	43.58	32.94	30.27	39.82	28.79	30.26
23.95	38.67	34.92	45.54	37.39	32.01	33.99	30.11	35.93	33.52	27.85
29.33	29.17	32.08	35.71	42.88	39.97	32.94	37.41	42.70	41.68	26.85
34.09	33.92	42.38	38.44	42.97	39.81	33.22	34.02	36.46	33.47	29.49
26.64	32.31	33.50	40.63	40.14	35.99	33.47	33.76	39.32	37.60	27.35
30.3662262	33.11325858	37.93917305	39.53338655	41.55168507	37.90109195	33.34520712	33.88872834	37.88724427	35.53487061	28.42062797
4.079695377	3.530433787	4.669159155	3.464726191	2.982341203	3.696229858	0.365533082	3.023336475	3.100236342	4.134740129	1.193080138
