# Supplementary material for: Hepatic metabolite responses to 4-day complete fasting and subsequent refeeding in rats
Source: PeerJ. 2022 Sep 20;10:e14009. doi: 10.7717/peerj.14009 (PMC9504452; doi:10.7717/peerj.14009)
Supplement: Supplemental Information 1 [file peerj-10-14009-s001.zip › Raw data/Figure3B.xlsx]

## Sheet: Sheet1
Serum Glucagon
F0h	F4h	F8h	F12h	F24h	F48h	F72h	F96h	R1d	R3d	R6d
33.0665	35.8984	40.3435	41.3128	39.3464	36.0507	33.5027	37.7678	33.1011	38.1417	28.7253
35.116	28.7184	44.4216	35.566	46.5888	43.5769	32.9419	30.2693	39.8173	28.7945	30.2554
23.9478	38.6679	34.9152	45.5433	37.387	32.0072	33.9943	30.11	35.933	33.5235	27.8529
29.3346	29.1684	32.0764	35.7114	42.8845	39.9696	32.9419	37.4078	42.6976	41.6798	26.8489
34.0913	33.9182	42.3825	38.4394	42.9676	39.8138	33.2223	34.0186	36.4592	33.4681	29.4904
26.6412	32.3084	33.4958	40.6274	40.1358	35.9884	33.4681	33.7589	39.3153	37.6016	27.3509
30.3662	33.1133	37.9392	39.5334	41.5517	37.9011	33.3452	33.8887	37.8872	35.5349	28.4206
4.0797	3.53043	4.66916	3.46473	2.98234	3.69623	0.365533	3.02334	3.10024	4.13474	1.19308
