# Supplementary material for: Hepatic metabolite responses to 4-day complete fasting and subsequent refeeding in rats
Source: PeerJ. 2022 Sep 20;10:e14009. doi: 10.7717/peerj.14009 (PMC9504452; doi:10.7717/peerj.14009)
Supplement: Supplemental Information 1 [file peerj-10-14009-s001.zip › Raw data/Figure3C.xlsx]

## Sheet: Sheet1
Serum Glucagon/Insulin
F0h	F4h	F8h	F12h	F24h	F48h	F72h	F96h	R1d	R3d	R6d
6.86027	8.36792	13.1841	11.2569	9.10797	12.7839	12.4084	12.0664	11.8218	7.02425	4.68602
7.34644	8.20524	12.3052	9.07297	10.8599	11.145	15.8374	9.11726	8.58131	4.52744	4.41685
5.70186	6.00433	9.11624	11.0811	16.6906	8.53525	18.6782	12.7585	11.1941	6.8276	4.85242
5.4831	9.08673	4.95006	9.29985	8.37588	19.2161	7.6967	11.7266	9.7261	6.95823	4.48229
4.90522	5.92975	7.30734	9.24025	8.23134	17.3103	12.1693	17.718	9.27715	5.61545	4.7719
5.10368	6.97805	7.36171	10.3115	9.46598	12.1173	12.3045	12.1	10.3461	6.56224	4.43288
5.90009	7.42867	9.03744	10.0438	10.4553	13.518	13.1824	12.5811	10.1578	6.25253	4.60706
0.899176	1.20506	2.89791	0.890779	2.91853	3.64716	3.40935	2.57047	1.10496	0.903879	0.171119
