# Supplementary material for: Hepatic metabolite responses to 4-day complete fasting and subsequent refeeding in rats
Source: PeerJ. 2022 Sep 20;10:e14009. doi: 10.7717/peerj.14009 (PMC9504452; doi:10.7717/peerj.14009)
Supplement: Supplemental Information 1 [file peerj-10-14009-s001.zip › Raw data/Figure3F.xlsx]

## Sheet: Sheet1
Serum FGF21
F0h	F4h	F8h	F12h	F24h	F48h	F72h	F96h	R1d	R3d	R6d
20.2	35.56	30.35	30.08	40.59	37.18	33.55	30.35	24.73	14.58	22.26
32.82	30.21	22.94	27.61	24.47	47.4	43.08	11.56	26.37	29.12	22.81
25	18.14	28.7	36.52	35.14	32.19	39.45	23.49	23.77	29.81	30.63
28.7	31.72	35.84	32.13	36.27	35.59	47.62	21.71	26.79	36.66	22.16
26.7	29	29.4	32	31.28	34	41	21.8	25.42	27.54	24.46
26.68	28.93	29.45	31.67	33.55	46.04	40.94	21.78	25.5	27.3	24.5
26.6833	28.9267	29.4467	31.6683	33.55	38.7333	40.94	21.7817	25.43	27.5017	24.47
3.79897	5.3199	3.75471	2.67254	4.95122	5.85963	4.20392	5.48973	0.998649	6.56803	2.91326
