# Supplementary material for: Hepatic metabolite responses to 4-day complete fasting and subsequent refeeding in rats
Source: PeerJ. 2022 Sep 20;10:e14009. doi: 10.7717/peerj.14009 (PMC9504452; doi:10.7717/peerj.14009)
Supplement: Supplemental Information 1 [file peerj-10-14009-s001.zip › Raw data/Figure4A.csv]

Hepatic Glucose
F0h	F4h	F8h	F12h	F24h	F48h	F72h	F96h	R1d	R3d	R6d
225.028312	178.86201	157.491904	134.875902	36.21007	48.755268	45.865542	44.631002	156.065413	219.600435	224.123123
224.786002	176.837456	155.328922	130.930673	34.825771	43.564155	47.717041	50.18347	144.973907	204.188206	195.734107
234.233901	187.2889	154.238849	130.619251	30.949734	47.97669	49.931927	48.6032	159.377422	217.209116	229.116223
224.336143	189.417232	154.8444	134.010746	35.846692	49.776184	47.872772	46.0341	137.810716	224.56135	222.021319
224.768709	179.5195	163.548214	128.38721	30.759391	47.336365	49.8454	46.332521	141.507931	240.150623	244.1127
231.430712	181.422971	158.287825	136.519755	36.521532	44.204382	47.21523	50.159208	147.935126	212.10096	226.612403
227.4306298	182.2246782	157.290019	132.5572562	34.18553167	46.93550733	48.074652	47.65725017	147.9450858	219.635115	223.6199792
3.9096465	4.576563423	3.144783276	2.798245583	2.412945623	2.289497149	1.435991715	2.124621634	7.6333527	11.15355715	14.37327171
