# Supplementary material for: Hepatic metabolite responses to 4-day complete fasting and subsequent refeeding in rats
Source: PeerJ. 2022 Sep 20;10:e14009. doi: 10.7717/peerj.14009 (PMC9504452; doi:10.7717/peerj.14009)
Supplement: Supplemental Information 1 [file peerj-10-14009-s001.zip › Raw data/Figure4A.xlsx]

## Sheet: Sheet1
Hepatic Glucose
F0h	F4h	F8h	F12h	F24h	F48h	F72h	F96h	R1d	R3d	R6d
225.028	178.862	157.492	134.876	36.2101	48.7553	45.8655	44.631	156.065	219.6	224.123
224.786	176.837	155.329	130.931	34.8258	43.5642	47.717	50.1835	144.974	204.188	195.734
234.234	187.289	154.239	130.619	30.9497	47.9767	49.9319	48.6032	159.377	217.209	229.116
224.336	189.417	154.844	134.011	35.8467	49.7762	47.8728	46.0341	137.811	224.561	222.021
224.769	179.519	163.548	128.387	30.7594	47.3364	49.8454	46.3325	141.508	240.151	244.113
231.431	181.423	158.288	136.52	36.5215	44.2044	47.2152	50.1592	147.935	212.101	226.612
227.431	182.225	157.29	132.557	34.1855	46.9355	48.0747	47.6573	147.945	219.635	223.62
3.90965	4.57656	3.14478	2.79825	2.41295	2.2895	1.43599	2.12462	7.63335	11.1536	14.3733
