# Supplementary material for: Hepatic metabolite responses to 4-day complete fasting and subsequent refeeding in rats
Source: PeerJ. 2022 Sep 20;10:e14009. doi: 10.7717/peerj.14009 (PMC9504452; doi:10.7717/peerj.14009)
Supplement: Supplemental Information 1 [file peerj-10-14009-s001.zip › Raw data/Figure5C.csv]

PEPCK Refeeding
F0h	F96h	R1d	R3d	R6d
1.00258	1.724825	0.666225	1.270225	1.475428
1.022657	1.973332	0.980524	1.144124	1.459705
1.004387	3.149817	1.680028	1.129941	2.164468
1.01106	2.547241	0.764215	1.195467	1.235908
