# Supplementary material for: Hepatic metabolite responses to 4-day complete fasting and subsequent refeeding in rats
Source: PeerJ. 2022 Sep 20;10:e14009. doi: 10.7717/peerj.14009 (PMC9504452; doi:10.7717/peerj.14009)
Supplement: Supplemental Information 1 [file peerj-10-14009-s001.zip › Raw data/Figure5C.xlsx]

## Sheet: Sheet1
PEPCK Refeeding
F0h	F96h	R1d	R3d	R6d
1.00258	1.72483	0.666225	1.27022	1.47543
1.02266	1.97333	0.980524	1.14412	1.45971
1.00439	3.14982	1.68003	1.12994	2.16447
1.01106	2.54724	0.764215	1.19547	1.23591
