# Supplementary material for: Hepatic metabolite responses to 4-day complete fasting and subsequent refeeding in rats
Source: PeerJ. 2022 Sep 20;10:e14009. doi: 10.7717/peerj.14009 (PMC9504452; doi:10.7717/peerj.14009)
Supplement: Supplemental Information 1 [file peerj-10-14009-s001.zip › Raw data/Figure6C.xlsx]

## Sheet: Sheet1
HMGCS2 mRNA
F0h	F4h	F8h	F12h	F24h	F48h	F72h	F96h	R1d	R3d	R6d
1.05	1.31	1.75	2.12	2.16	1.93	1.89	1.19	0.77	0.64	1
0.94	1.68	1.5	2.08	2.76	2.53	1.92	1.01	0.68	0.87	0.62
1.01	1.01	2.02	1.5	2.07	2.67	1.91	1.13	0.87	0.78	0.66
1.05	1.21	1.85	1.29	2.16	1.93	2.01	1.26	0.66	0.61	0.33
0.94	1.29	1.69	1.73	2.76	2.53	1.93	1.15	0.35	0.36	0.55
1.01	1.31	2.41	1.75	2.07	2.67	1.89	1.15	0.65	0.65	0.63
