# Supplementary material for: Hepatic metabolite responses to 4-day complete fasting and subsequent refeeding in rats
Source: PeerJ. 2022 Sep 20;10:e14009. doi: 10.7717/peerj.14009 (PMC9504452; doi:10.7717/peerj.14009)
Supplement: Supplemental Information 1 [file peerj-10-14009-s001.zip › Raw data/Figure6E.csv]

HMGCS2 Refeeding
0h	Fasting 96h	Recovery 1d	Recovery 3d	Recovery 6d
1.008431	1.927194	1.5617	1.26378	1.36064
1.017923	2.213648	1.386554	1.66129	1.273203
0.997796	1.720483	0.131654	1.41975	1.438144
1.005496	1.815876	1.351341	1.342174	1.573997
