# Supplementary material for: Hepatic metabolite responses to 4-day complete fasting and subsequent refeeding in rats
Source: PeerJ. 2022 Sep 20;10:e14009. doi: 10.7717/peerj.14009 (PMC9504452; doi:10.7717/peerj.14009)
Supplement: Supplemental Information 1 [file peerj-10-14009-s001.zip › Raw data/Figure7H.csv]

AMPK Refeeding protein
F0h	F96h	R1d	R3d	R6d
1.006689	1.188093	1.150328	1.147935	1.04985
1.019128366	0.963297269	0.458528112	1.014370707	0.96710111
1.005282375	0.921342141	0.273550981	1.352428307	1.37399415
1.000688259	0.81618104	0.777809114	1.210896542	1.339758601
