# Supplementary material for: Hepatic metabolite responses to 4-day complete fasting and subsequent refeeding in rats
Source: PeerJ. 2022 Sep 20;10:e14009. doi: 10.7717/peerj.14009 (PMC9504452; doi:10.7717/peerj.14009)
Supplement: Supplemental Information 1 [file peerj-10-14009-s001.zip › Raw data/Figure7H.xlsx]

## Sheet: Sheet1
AMPK Refeeding protein
F0h	F96h	R1d	R3d	R6d
1.00669	1.18809	1.15033	1.14793	1.04985
1.01913	0.963297	0.458528	1.01437	0.967101
1.00528	0.921342	0.273551	1.35243	1.37399
1.00069	0.816181	0.777809	1.2109	1.33976
