# Supplementary material for: Hepatic metabolite responses to 4-day complete fasting and subsequent refeeding in rats
Source: PeerJ. 2022 Sep 20;10:e14009. doi: 10.7717/peerj.14009 (PMC9504452; doi:10.7717/peerj.14009)
Supplement: Supplemental Information 1 [file peerj-10-14009-s001.zip › Raw data/Figure7I.csv]

Refeeding p-AMPK/AMPK
F0h	F96h	R1d	R3d	R6d
1.003785	1.074868	1.359098	1.451575	1.701215
0.99741	1.282771		0.751977	0.638714
0.992416	1.263579	0.767858	0.586253	0.995992
1.001143	1.393437	1.209835	0.747219	0.949399
