# Supplementary material for: Hepatic metabolite responses to 4-day complete fasting and subsequent refeeding in rats
Source: PeerJ. 2022 Sep 20;10:e14009. doi: 10.7717/peerj.14009 (PMC9504452; doi:10.7717/peerj.14009)
Supplement: Supplemental Information 1 [file peerj-10-14009-s001.zip › Raw data/Figure7I.xlsx]

## Sheet: Sheet1
Refeeding p-AMPK/AMPK
F0h	F96h	R1d	R3d	R6d
1.00378	1.07487	1.3591	1.45158	1.70121
0.99741	1.28277		0.751977	0.638714
0.992416	1.26358	0.767858	0.586253	0.995992
1.00114	1.39344	1.20983	0.747219	0.949399
