# Supplementary material for: Hepatic metabolite responses to 4-day complete fasting and subsequent refeeding in rats
Source: PeerJ. 2022 Sep 20;10:e14009. doi: 10.7717/peerj.14009 (PMC9504452; doi:10.7717/peerj.14009)
Supplement: Supplemental Information 1 [file peerj-10-14009-s001.zip › Raw data/Figure7J.csv]

mTOR Refeeding protein
F0h	F96h	R1d	R3d	R6d
1.008469076	1.340715493	1.635931408	1.068531651	1.068234597
0.982080234	1.470604606	1.67921013	1.310592415	1.112966489
1.004742135	1.483174098	0.894638242	1.605246137	0.912072571
1.026296288	1.237641894	1.238215129	1.221993182	1.476574944
