# Supplementary material for: Hepatic metabolite responses to 4-day complete fasting and subsequent refeeding in rats
Source: PeerJ. 2022 Sep 20;10:e14009. doi: 10.7717/peerj.14009 (PMC9504452; doi:10.7717/peerj.14009)
Supplement: Supplemental Information 1 [file peerj-10-14009-s001.zip › Raw data/Figure7J.xlsx]

## Sheet: Sheet1
mTOR Refeeding protein
F0h	F96h	R1d	R3d	R6d
1.00847	1.34072	1.63593	1.06853	1.06823
0.98208	1.4706	1.67921	1.31059	1.11297
1.00474	1.48317	0.894638	1.60525	0.912073
1.0263	1.23764	1.23822	1.22199	1.47657
