# Supplementary material for: Hepatic metabolite responses to 4-day complete fasting and subsequent refeeding in rats
Source: PeerJ. 2022 Sep 20;10:e14009. doi: 10.7717/peerj.14009 (PMC9504452; doi:10.7717/peerj.14009)
Supplement: Supplemental Information 1 [file peerj-10-14009-s001.zip › Raw data/Figure7K.csv]

Refeeding p-mTOR/mTOR
F0h	F96h	R1d	R3d	R6d
0.997333	1.356084	1.151792	0.985875	1.162444
0.997543	1.005819	0.884445	0.690928	0.694283
0.999037	0.678551	0.744953	0.828482	1.707214
0.998426	0.971975	0.914366	0.872175	0.88371
