# Supplementary material for: Hepatic metabolite responses to 4-day complete fasting and subsequent refeeding in rats
Source: PeerJ. 2022 Sep 20;10:e14009. doi: 10.7717/peerj.14009 (PMC9504452; doi:10.7717/peerj.14009)
Supplement: Supplemental Information 1 [file peerj-10-14009-s001.zip › Raw data/Figure7L.csv]

Refeeding SIRT1/��-actin
F0h	F96h	R1d	R3d	R6d
1.01718197	1.352178191	1.645371865	1.224202627	1.597764355
0.986423924	1.517089976	1.38596582	1.301771393	1.170701583
0.993304591	1.410779884	0.096578896	1.316457177	1.301800935
0.984873907	1.49104991	1.323635241	1.557064682	1.493143663
