# Supplementary material for: Hepatic metabolite responses to 4-day complete fasting and subsequent refeeding in rats
Source: PeerJ. 2022 Sep 20;10:e14009. doi: 10.7717/peerj.14009 (PMC9504452; doi:10.7717/peerj.14009)
Supplement: Supplemental Information 1 [file peerj-10-14009-s001.zip › Raw data/Figure7L.xlsx]

## Sheet: Sheet1
Refeeding SIRT1/β-actin
F0h	F96h	R1d	R3d	R6d
1.01718	1.35218	1.64537	1.2242	1.59776
0.986424	1.51709	1.38597	1.30177	1.1707
0.993305	1.41078	0.0965789	1.31646	1.3018
0.984874	1.49105	1.32364	1.55706	1.49314
