# Supplementary material for: Hepatic metabolite responses to 4-day complete fasting and subsequent refeeding in rats
Source: PeerJ. 2022 Sep 20;10:e14009. doi: 10.7717/peerj.14009 (PMC9504452; doi:10.7717/peerj.14009)
Supplement: Supplemental Information 2 [file peerj-10-14009-s002.zip]

Archive with 42 entries (42 files):
- Supplement data/Figure S1.png
- Supplement data/Figure S1A.png
- Supplement data/Figure S2.png
- Supplement data/Figure S2A.png
- Supplement data/Figure S2B.png
- Supplement data/Figure S2C.png
- Supplement data/Figure S2D.png
- Supplement data/Figure S2E.png
- Supplement data/Figure S2F.png
- Supplement data/FigureS1B.png
- Supplement data/FigureS1C.png
- Supplement data/FigureS1D.png
- Supplement data/Supplement Figure 1A.csv
- Supplement data/Supplement Figure 1A.xlsx
- Supplement data/Supplement Figure 1B.csv
- Supplement data/Supplement Figure 1B.xlsx
- Supplement data/Supplement Figure 1C.csv
- Supplement data/Supplement Figure 1C.xlsx
- Supplement data/Supplement Figure 1D.csv
- Supplement data/Supplement Figure 1D.xlsx
- Supplement data/Supplement Figure 2A.csv
- Supplement data/Supplement Figure 2A.xlsx
- Supplement data/Supplement Figure 2B.csv
- Supplement data/Supplement Figure 2B.xlsx
- Supplement data/Supplement Figure 2C.csv
- Supplement data/Supplement Figure 2C.xlsx
- Supplement data/Supplement Figure 2D.csv
- Supplement data/Supplement Figure 2D.xlsx
- Supplement data/Supplement Figure 2E.csv
- Supplement data/Supplement Figure 2E.xlsx
- Supplement data/Supplement Figure 2F.csv
- Supplement data/Supplement Figure 2F.xlsx
- Supplement data/Supplement Figure1A.pzfx
- Supplement data/Supplement Figure1B.pzfx
- Supplement data/Supplement Figure1C.pzfx
- Supplement data/Supplement Figure1D.pzfx
- Supplement data/Supplement Figure2A.pzfx
- Supplement data/Supplement Figure2B.pzfx
- Supplement data/Supplement Figure2C.pzfx
- Supplement data/Supplement Figure2D.pzfx
- Supplement data/Supplement Figure2E.pzfx
- Supplement data/Supplement Figure2F.pzfx
