# Supplementary material for: Hepatic metabolite responses to 4-day complete fasting and subsequent refeeding in rats
Source: PeerJ. 2022 Sep 20;10:e14009. doi: 10.7717/peerj.14009 (PMC9504452; doi:10.7717/peerj.14009)
Supplement: Supplemental Information 2 [file peerj-10-14009-s002.zip › Supplement data/Supplement Figure 1A.csv]

	PPAR��	FFA
F0h	0.65	0.57
F0h	1.14	0.62
F0h	1.19	0.43
F0h	1.02	0.87
F0h	0.93	0.68
F0h	1.38	0.51
F4h	0.91	0.72
F4h	1.3	0.84
F4h	1.9	0.49
F4h	1.4	0.72
F4h	1.17	0.81
F4h	1.31	0.76
F8h	1.38	0.79
F8h	1.93	0.93
F8h	1.54	0.82
F8h	1.38	0.77
F8h	1.93	0.76
F8h	1.54	0.82
F12h	2.14	1.1
F12h	1.25	0.89
F12h	1.69	0.72
F12h	2.15	1.2
F12h	1.8	0.69
F12h	1.8	0.94
F24h	1.99	1.35
F24h	1.41	1.1
F24h	2.13	0.99
F24h	1.45	0.86
F24h	1.1	1.2
F24h	1.6	1.3
F48h	2.27	1.97
F48h	2.3	1.4
F48h	3	1.51
F48h	2.65	1.27
F48h	2.54	1.43
F48h	2.56	1.51
F72h	2.39	1.2
F72h	1.99	0.94
F72h	2.11	0.99
F72h	2.93	1.1
F72h	2.66	1.14
F72h	2.4	1.21
F96h	1.13	0.79
F96h	1.05	0.88
F96h	0.9	0.79
F96h	1.02	0.85
F96h	1.32	1
F96h	1.08	0.82
R1d	0.59	0.47
R1d	0.77	0.59
R1d	1.18	0.39
R1d	0.35	0.8
R1d	0.47	0.65
R1d	0.67	0.47
R3d	0.72	0.38
R3d	0.75	0.51
R3d	0.7	0.4
R3d	0.54	0.73
R3d	0.26	0.63
R3d	0.59	0.55
R6d	0.71	0.4
R6d	0.4	0.48
R6d	0.32	0.4
R6d	0.28	0.68
R6d	0.53	0.6
R6d	0.45	0.49
