# Supplementary material for: Hepatic metabolite responses to 4-day complete fasting and subsequent refeeding in rats
Source: PeerJ. 2022 Sep 20;10:e14009. doi: 10.7717/peerj.14009 (PMC9504452; doi:10.7717/peerj.14009)
Supplement: Supplemental Information 2 [file peerj-10-14009-s002.zip › Supplement data/Supplement Figure 2E.csv]

Visceral adipose tissue Adiponectin
F0h	F4h	F8h	F12h	F24h	F48h	F72h	F96h	R1d	R3d	R6d
10.88	7.74	9.91	8.00	9.66	8.25	6.69	6.77	6.00	8.78	11.57
7.74	7.77	8.96	6.54	8.18	9.02	5.15	6.44	7.04	9.54	12.04
10.91	7.14	6.13	6.02	6.98	8.80	4.84	6.12	9.44	9.60	9.75
9.24	8.01	7.41	8.55	7.54	8.01	5.14	7.11	7.12	9.22	11.32
9.31	7.75	9.44	7.27	8.92	8.63	5.92	6.60	6.52	9.16	11.81
10.07	7.57	6.77	7.28	7.26	8.40	4.99	6.61	8.28	9.41	10.54
9.69	7.66	8.10	7.28	8.09	8.52	5.46	6.61	7.40	9.29	11.17
1.09537856	0.266566615	1.410293027	0.843423932	0.947274059	0.33844813	0.649425232	0.300706118	1.146228198	0.27408112	0.790921251
