# Supplementary material for: Hepatic metabolite responses to 4-day complete fasting and subsequent refeeding in rats
Source: PeerJ. 2022 Sep 20;10:e14009. doi: 10.7717/peerj.14009 (PMC9504452; doi:10.7717/peerj.14009)
Supplement: Supplemental Information 2 [file peerj-10-14009-s002.zip › Supplement data/Supplement Figure 2E.xlsx]

## Sheet: Figure S2E
Visceral adipose tissue Adiponectin
F0h	F4h	F8h	F12h	F24h	F48h	F72h	F96h	R1d	R3d	R6d
10.8822	7.74078	9.91324	7.99636	9.65765	8.24738	6.69107	6.76572	6.00191	8.78365	11.5654
7.74078	7.76817	8.95936	6.54045	8.18349	9.0187	5.14844	6.44233	7.04249	9.54355	12.0446
10.9082	7.13834	6.1297	6.0156	6.9786	8.79962	4.83809	6.11894	9.44315	9.59832	9.7535
9.23777	8.00549	7.41217	8.54861	7.53997	8.01006	5.14388	7.109	7.12008	9.22179	11.3235
9.31147	7.75447	9.4363	7.26841	8.92057	8.63304	5.91975	6.60403	6.5222	9.1636	11.805
10.073	7.57191	6.77094	7.2821	7.25928	8.40484	4.99098	6.61397	8.28161	9.41006	10.5385
9.69222	7.66319	8.10362	7.27526	8.08993	8.51894	5.45537	6.609	7.40191	9.28683	11.1718
1.09538	0.266567	1.41029	0.843424	0.947274	0.338448	0.649425	0.300706	1.14623	0.274081	0.790921
