# Supplementary material for: Hepatic metabolite responses to 4-day complete fasting and subsequent refeeding in rats
Source: PeerJ. 2022 Sep 20;10:e14009. doi: 10.7717/peerj.14009 (PMC9504452; doi:10.7717/peerj.14009)
Supplement: Supplemental Information 2 [file peerj-10-14009-s002.zip › Supplement data/Supplement Figure 2F.csv]

Subcutaneous adipose tissue Adiponectin
F0h	F4h	F8h	F12h	F24h	F48h	F72h	F96h	R1d	R3d	R6d
25.22999787	25.06196477	24.03607852	27.37020883	27.21101959	27.9096835	27.72396271	27.8168231	25.7252533	24.71300303	25.00890169
24.42520779	25.53953251	25.45109404	27.28177036	26.66270107	27.67089963	28.4933774	28.08213851	27.08720573	24.62520985	26.46813644
26.14975795	24.43405164	25.09734016	26.62732569	25.97288101	26.60079415	28.54644048	27.57361731	26.5919503	25.39209093	24.1068293
25.58375174	25.88444254	26.93686033	24.90277553	27.37905268	28.44915816	26.90148494	27.67532155	24.87624399	25.4319358	25.61912713
25.86675485	25.15924709	26.01710025	25.76505061	26.67596685	27.52497615	27.72396271	27.62446943	25.73409714	25.41201336	24.86297822
24.82760283	25.30074864	24.74358628	27.3259896	26.93686033	27.79029156	28.10867005	27.94948081	26.40622951	24.66910644	25.73851907
25.35	25.23	25.38	26.55	26.81	27.66	27.92	27.79	26.07	25.04	25.30
0.592140245	0.446446411	0.924284266	0.926079828	0.454804738	0.554124238	0.558411207	0.18203324	0.716115001	0.37249467	0.748115751
