# Supplementary material for: Hepatic metabolite responses to 4-day complete fasting and subsequent refeeding in rats
Source: PeerJ. 2022 Sep 20;10:e14009. doi: 10.7717/peerj.14009 (PMC9504452; doi:10.7717/peerj.14009)
Supplement: Supplemental Information 2 [file peerj-10-14009-s002.zip › Supplement data/Supplement Figure 2F.xlsx]

## Sheet: Figure S2F
Subcutaneous adipose tissue Adiponectin
F0h	F4h	F8h	F12h	F24h	F48h	F72h	F96h	R1d	R3d	R6d
25.23	25.062	24.0361	27.3702	27.211	27.9097	27.724	27.8168	25.7253	24.713	25.0089
24.4252	25.5395	25.4511	27.2818	26.6627	27.6709	28.4934	28.0821	27.0872	24.6252	26.4681
26.1498	24.4341	25.0973	26.6273	25.9729	26.6008	28.5464	27.5736	26.592	25.3921	24.1068
25.5838	25.8844	26.9369	24.9028	27.3791	28.4492	26.9015	27.6753	24.8762	25.4319	25.6191
25.8668	25.1592	26.0171	25.7651	26.676	27.525	27.724	27.6245	25.7341	25.412	24.863
24.8276	25.3007	24.7436	27.326	26.9369	27.7903	28.1087	27.9495	26.4062	24.6691	25.7385
25.3472	25.23	25.3803	26.5455	26.8064	27.6576	27.9163	27.787	26.0702	25.0406	25.3007
0.59214	0.446446	0.924284	0.92608	0.454805	0.554124	0.558411	0.182033	0.716115	0.372495	0.748116
